# Supplementary material for: Combined Modification of Fiber Materials by Enzymes and Metal Nanoparticles for Chemical and Biological Protection
Source: Int J Mol Sci. 2022 Jan 25;23(3):1359. doi: 10.3390/ijms23031359 (PMC8835833; doi:10.3390/ijms23031359)
Supplement: Supplementary file 1 [file ijms-23-01359-s001.zip]

Archive with 1 entries (1 files):
- ijms-1556792-supplementary.pdf
